# Supplementary material for: The suppressive role of GLS in radiosensitivity and irradiation-induced immune response in LUAD: integrating bioinformatics and experimental insights
Source: Front Immunol. 2025 Apr 16;16:1582587. doi: 10.3389/fimmu.2025.1582587 (PMC12040943; doi:10.3389/fimmu.2025.1582587)
Supplement: Supplementary file 2 [file DataSheet2.csv]

Table S1. The result of univariate Cox analysis.
gene	HR	pvalue
PPP5C	1.29862924215393	0.042297536649165
BRCA1	1.15859907565444	0.0362123314670271
ERCC1	1.46959473065047	0.00252581542256781
CPS1	1.08212638966619	0.000414725466079263
RAD51	1.25505499410953	0.000464074809006629
POLQ	1.15768355117684	0.0378895228658939
HPF1	1.45994838952418	0.00234590591718042
DCBLD2	1.12399178489941	0.0306216776025636
MCM2	1.13576868044139	0.0226669417419003
ACTB	1.56607795700679	0.000883038836319479
MCM6	1.23530751428832	0.00430426371361427
XRCC5	1.62063310041161	0.000241418310693311
RAD54L	1.14099967828114	0.0443504906761988
CDC45	1.14922731333253	0.0056773518684643
MCM5	1.42309029776008	0.000130538718078703
YY1	1.5325441992533	0.0124276593619854
RHOV	1.17957454740903	3.84704111975087e-06
NBN	1.34943124614362	0.0031474224221004
MCM4	1.19171201427789	0.00313074615379021
PRPF19	1.31983507176054	0.0177207966033082
FOXM1	1.18279744790412	0.000281946843499063
RAD51AP1	1.1574512967605	0.0124077527053846
TIMELESS	1.17484773350563	0.0190744467663913
PSMD14	1.36930765709004	0.00430242940578968
DCLRE1B	1.28750476137763	0.0312831001909987
INSL4	1.14173730227819	3.18563127148804e-05
TWIST1	1.11832061539728	0.0308069037073579
CYREN	1.64128828032408	0.00136091209461363
INHA	1.08567270436329	0.00797102985538094
PI3	1.07194822181934	0.0203457696461805
EREG	1.07904134862758	0.00924494636888818
YEATS4	1.14457957030239	0.0446334927910777
AUNIP	1.20277876206264	0.00589230407059613
GINS2	1.14537500731313	0.0156827034398568
SLF1	1.21430635435585	0.0120416470267663
TEX15	1.27888874448951	0.0309594945004117
BRIP1	1.18321127373044	0.0274470919826593
ACTL6A	1.30186647357848	0.0059031426846912
ACTR2	1.42580555418847	0.00702441625847079
SMARCAL1	1.75476186936001	0.000795912949106486
NABP2	1.23441218588845	0.0490190952823069
PML	1.23947975996983	0.0319658667054984
FANCD2	1.217013168	0.0267790064930661
CDCA5	1.20136977356973	0.000319639286635371
CHEK1	1.22381533904363	0.000444252252526671
PPP4C	1.29045625237106	0.0247758324954002
HMGA2	1.13985471705035	0.00170561681766205
XRCC4	1.28935084852821	0.0268506795656094
EME1	1.16449765553118	0.0409459544170976
TFF1	1.04793778461067	0.0172263095178498
HSF2BP	1.30166098803087	0.00850139165064144
TONSL	1.15190928841296	0.0344630919584887
S100P	1.06042536105093	0.008243998261698
HMGB2	1.18590376956636	0.0280505792003255
DEFB1	1.0815171806424	0.00693581865994345
VCP	1.3937229453391	0.0137604421468836
MCM7	1.16074944381918	0.0405704619943023
OTUB1	1.4245977805291	0.00634132973390861
FEN1	1.28194673146818	0.000730848347826117
UBE2V2	1.37602416067451	0.00551482999265156
ESCO2	1.27974680249666	0.00263441095441247
FGA	1.0525531694328	0.0138681329677325
RUVBL1	1.24990953030007	0.0276103766277681
UBE2N	1.34449060481446	0.0298977758152251
GGN	1.4198172470952	0.0333909186814403
RUVBL2	1.40375796956652	0.00384598237469018
HSF1	1.2873036119021	0.0184418642541327
PARPBP	1.18254496358847	0.0286151712483825
MORF4L1	1.30883945061514	0.0495564923452462
H2AX	1.37850766586043	3.3915810356685e-05
HMGB1	1.38501999933167	0.0222804938434173
XRCC6	1.54917642510959	0.000665747279136109
XRCC2	1.13227973845184	0.0460033472008355
BLM	1.24545639465692	0.00379903696530577
SMOC1	1.08998337132356	0.00987038803141357
RAD21L1	1.72617206878753	0.00804172831428628
